# Supplementary material for: Evaluation of Thermal Degradation of Tropane and Opium Alkaloids in Gluten-Free Corn Breadsticks Samples Contaminated with Stramonium Seeds and Baked with Poppy Seeds under Different Conditions
Source: Foods. 2022 Jul 23;11(15):2196. doi: 10.3390/foods11152196 (PMC9330423; doi:10.3390/foods11152196)
Supplement: Supplementary file 1 [file foods-11-02196-s001.zip]

Archive with 1 entries (1 files):
- foods-1761318-supplementary.pdf
